# Supplementary material for: Evaluation of the Effect of an Olive Phenolic Extract on the Secondary Shelf Life of a Fresh Pesto
Source: Antioxidants (Basel). 2024 Jan 20;13(1):128. doi: 10.3390/antiox13010128 (PMC10813149; doi:10.3390/antiox13010128)
Supplement: Supplementary file 1 [file antioxidants-13-00128-s001.zip]

Archive with 1 entries (1 files):
- antioxidants-2778495-supplementary.pdf
